# Supplementary material for: Seed Production and Pollinator Dependence in Native Wildflowers: Guiding Species Selection for Conservation Plantings
Source: Ecol Evol. 2025 Sep 22;15(9):e72127. doi: 10.1002/ece3.72127 (PMC12451063; doi:10.1002/ece3.72127)
Supplement: Supplementary file 1 — Table S1: ece372127‐sup‐0001‐Tables.xlsx. [file ECE3-15-e72127-s001.xlsx]

## Sheet: species_level_metrics
Seed Production and Pollinator Dependence in Native Wildflowers: Guiding Species Selection for Conservation Plantings
Anthony P. Abbate1,3, Joshua W. Campbell1,2, Anthony W. Cuminale1, Natalie M. West2, and Geoffrey R. Williams1
1Bee Center, Department of Entomology and Plant Pathology, Auburn University, Auburn, AL 36849, USA
2USDA - Agricultural Research Service, Pest Management Research Unit, Northern Plains Agricultural Research Laboratory, Sidney MT 59270, USA
3Corresponding author, e-mail: apa0011@auburn.edu
Any opinions, findings, conclusions, or recommendations expressed in this publication are those of the author(s) and should not be construed to represent any official USDA or U.S. Government determination or policy.
Supplementary Table 1. Summary of generalized linear (mixed) models fit to seed count, seed weight, pollinator abundance and pollinator richness data across species. For each species and model (Model Name), the table reports the response variable, explanatory variable, random‐effects structure, any offset term, specification of zero‐inflation and dispersion parameters, error distribution family, …
Species/Abundance/Richness	Resoponse Variable		Explanatory Variable	Random effects	Offset	Zero inflation parameter	Dispersion parameter	Distribution Family	Cases Bootstrap performed	df	AIC	Model Violations
Desmanthus illinoensis	Seed Count	Desmanthus Count Model 1	Treatment	no	no	no	no	Poisson	no	2	876.41	Dispersion significant; within-group deviations from univormity significant; Levene Test for homogeneity of varience significant
		Desmanthus Count Model 2	Treatment	no	no	no	no	nbinom2	no	3	548.62	Dispersion significant p=0; within-group deviations from univormity significant; Levene Test for homogeneity of varience significant
		Desmanthus Count Model 3	Treatment	PlantNum/BagNum	no	~Treatment	no	nbinom2	no	7	480.57	Model failed to converge
		*Desmanthus Count Model 4	Treatment	PlantNum	no	~Treatment	no	nbinom2	no	6	478.56	No model violations
	Seed Weight	*Desmanthus Weight Model 1	Treatment	BagNum	no	no	no	Gaussian	no	NA	NA	No model violations
Echinacea purpurea	Seed Count	Echinacea Count Model 1	Treatment	no	no	no	no	Poisson	no	2	2132.7	KS test significant; Dispersion significant; Outlier test significant; within-group deviations from uniformity significant; Levene Test for homogeneity of varience significant
		Echinacea Count Model 2	Treatment	Plotnum/PlantNum	no	no	no	Poisson	no	4	1597.07	KS test significant; Outlier test significant; within-group deviations from uniformity significant; Levene Test for homogeneity of varience significant
		Echinacea Count Model 3	Treatment	Plotnum/PlantNum	no	no	no	nbinom2	no	5	498.66	Levene Test for homogeneity of variance significant
		Echinacea Count Model 4	Treatment	Plotnum/PlantNum	no	no	no	nbinom1	no	5	489.71	Levene Test for homogeneity of variance significant
		*Echinacea Count Model 5	Treatment	Plotnum/PlantNum	no	no	~Treatment	nbinom1	no	6	476.8	No model violations
	Seed Weight	Echinacea Weight Model 1	Treatment	BagNum	no	no	no	Gaussian	no	NA	NA	outlier test significant but values were possible so they were left in; no other model violations.
Eryngium yuccifolium	Seed Count	Eryngium Count Model 1	Treatment	PlantNum/BagNum	no	no	no	Poisson	no	4	823.02	KS test significant; with-group deviations from uniformity significant; zero inflation significant.
		Eryngium Count Model 2	Treatment	PlotNum/PlantNum/BagNum	no	no	~Treatment	nbinom1	no	7	672.48	Model failed to converge
		Eryngium Count Model 3	Treatment	PlantNum	no	~Treatment	~Treatment	nbinom2	no	7	687.35	KS test significant; with-group deviations from uniformity significant.
		Eryngium Count Model 4	Treatment	PlotNum/PlantNum/BagNum	no	no	~Treatment	Tweedie	no	8	647.55	KS test significant; within-group deviations from uniformity significant.
		Eryngium Count Model 5	Treatment	BagNum	no	no	~Treatment	Tweedie	no	6	648.01	KS test significant; Dispersion significant; within-group deviations from uniformity significant; Levene Test for homogeneity of variance significant
		Eryngium Count Model 6	Treatment	PlantNum/BagNum	no	no	no	nbinom1	no	5	715.34	KS test significant; within-group deviations from uniformity significant; zero-inflation significant; dispersion significant.
		*Eryngium Count Model 7	Treatment	BagNum	no	no	no	NA	yes	NA	NA	no model violations
	Seed Weight	*Eryngium Weights Model 1	Treatment	PlantNum/BagNum	no	no	~Treatment	GammaLog	no	NA	NA	No model violations
Gaillardia pulchella	Seed Count	Gaillardia Count Model 1	Treatment	no	no	no	no	Poisson	no	2	1292.5	KS test significant; Dispersion significant; Outlier test significant; within-group deviations from uniformity significant; zero inflation significant.
		Gaillardia Count Model 2	Treatment	PlotNum/PlantNum/BagNum	no	~Treatment	~Treatment	nbinom1	no	9	648.66	No model violations
		Gaillardia Count Model 3	Treatment	PlantNum/BagNum	no	~Treatment	~Treatment	nbinom1	no	8	648.86	Levene Test for homogeneity of variance significant.
		*Gaillardia Count Model 4	Treatment	BagNum	no	~Treatment	~Treatment	nbinom1	no	7	646.72	No model violations
	Seed Weight	Gaillardia Weight Model 1	Treatment	no	no	no	no	Gaussian	no	3	-822.8	Levene Test for homogeneity of variance significant.
		Gaillardia Weight Model 2	Treatment	BagNum	no	no	no	Gaussian	no	4	-828.21	Within-group deviations from uniformity significant; Levene Test for homogeneity of variance significant
		Gaillardia Weight Model 3	Treatment	PlantNum/BagNum	no	no	no	Gaussian	no	5	-827.38	KS Test significant; within-group deviations from uniformity significant; Levene Test for homogeneity of variance significant
		*Gaillardia Weight Model 4	Treatment	PlantNum/BagNum	no	no	no	GammaLog	no	5	-861.3	No model violations
		Gaillardia Weight Model 5	Treatment	BagNum	no	no	no	GammaLog	no	4	-866.61	No model violations
Monarda punctata	Seed Count	Monarda Count Model 1	Treatment	PlantNum/BagNum	no	no	no	Poisson	no	4	680.94	No model violations
		*Monarda Count Model 2	Treatment	PlantNum/BagNum	no	no	no	nbinom2	no	5	393.32	No model violations
		Monarda Count Model 3	Treatment	PlantNum/BagNum	no	no	no	nbinom1	no	5	395.3	No model violations
	Seed Weight	*Monarda Weights 1.0	Treatment	BagNum	no	no	no	Gaussian	no	NA	NA	No model violations
Verbesina alternifolia	Seed Count	Verbesina a. Count Model 1	Treatment	no	no	no	no	Poisson	no	2	5508.03	KS test significant; Dispersion significant; outlier test significant; within-group deviations from uniformity significant; Levene Test for homogeneity of variance significant; zero inflation significant
		Verbesina a. Count Model 2	Treatment	no	no	no	no	nbinom2	no	3	3694.92	KS test significant; Dispersion significant; within-group deviations from uniformity significant; Levene Test for homogeneity of variance significant; zero inflation significant
		Verbesina a. Count Model 3	Treatment	no	no	~Treatment	~Treatment	nbinom2	no	6	3497.93	KS test significant; Dispersion significant; within-group deviations from uniformity significant; Levene Test for homogeneity of variance significant.
		Verbesina a. Count Model 4	Treatment	BagNum	no	~Treatment	~Treatment	nbinom2	no	7	3435.37	KS test significant; within-group deviations from uniformity significant
		Verbesina a. Count Model 5	Treatment	PlantNum/BagNum	no	~Treatment	~Treatment	nbinom2	no	8	3437.09	KS test significant; within-group deviations from uniformity significant
		*Verbesina a. Count Model 6	Treatment	BagNum	no	NA	NA	NA	yes	NA	NA	No model violations
	Seed Weight	Verbesina a. Weight Model 1	Treatment	no	no	no	no	Gaussian	no	3	-5017.66	KS test significant; Outlier test significant; within-group deviations from uniformity significant.
		Verbesina a. Weight Model 2	Treatment	PlantNum/BagNum	no	no	no	Gaussian	no	5	-5232.81	KS test significant; Outlier test significant; within-group deviations from uniformity significant; Levene Test for homogeneity of varience significant
		Verbesina a. Weight Model 3	Treatment	PlantNum/BagNum	no	no	~Treatment	Gaussian	no	5	-5337.66	KS test significant; within-group deviations from uniformity significant; Levene Test for homogeneity of varience significant
		Verbesina a. Weight Model 4	Treatment	PlantNum/BagNum	no	no	~Treatment	GammaLog	no	6	-5345.79	KS test significant; within-group deviations from uniformity significant; Levene Test for homogeneity of varience significant
		* Verbesina a. Weight Model 5	Treatment	BagNum	no	NA	NA	NA	yes	NA	NA	No model violations
Bidens laevis	Seed Count	Biden Count Model 1	Treatment	BagNum	no	no	no	Poisson	no	3	447.46	Zero inflation signiciant
		Biden Count Model 2	Treatment	BagNum	no	~Treatment	no	Poisson	no	5	422.75	No model violations
		*Biden Count Model 3	Treatment	BagNum	no	~Treatment	no	nbinom1	no	6	387.68	No model violations
		Biden Count Model 4	Treatment	BagNum	no	~Treatment	no	nbinom1	no	6	386.74	Within-group deviations from uniformity significant
	Seed Weight	Biden Weight Model 1	Treatment	no	no	no	no	Gaussian	no	3	-590.21	No model violations
		*Biden Weight Model 2	Treatment	BagNum	no	no	no	Gaussian	no	4	-590.23	No model violations
Verbesina virginica	Seed Count	V.virginica Count Model 1	Treatment	no	no	no	no	Poisson	no	2	419.68	Dispersion significant; outlier test significant.
		V.virginica Count Model 2	Treatment	BagNum	no	no	no	Poisson	no	3	407.22	Zero inflation signiciant
		V.virginica Count Model 3	Treatment	BagNum	no	~Treatment	~Treatment	nbinom2	no	7	378.2	No model violations
		*V.virginica Count Model 4	Treatment	BagNum	no	~Treatment	~Treatment	nbinom1	no	7	376.6	No model violations
	Seed Weight	V.viginiva Weights Model 1	Treatment	no	no	no	no	Gaussian	no	3	-715.58	No model violations
		*V.viginiva Weights Model 2	Treatment	BagNum	no	no	no	Gaussian	no	4	-717.12	No model violations
Pollinator Richness	Richness	Richness Model 1	Plant Species	no	no	no	no	Poisson	no	6	785.85	KS test significant
		Richness Model 2	Plant Species	no	log(Survey Number)	no	no	Poisson	no	6	785.85	KS test significant
		*Richness Model 3	Plant Species	no	log(Survey Number)	no	no	nbinom2	no	6	655.37	KS test significant
Pollinator Abundance	Abundance	Abundance Model 1	Plant Species	no	no	no	no	Poisson	no	6	2262.31	KS test significant; Dispersion test significant; outlier test significant; Within-group deviations from uniformity significant; zero inflation significant.
		Abundance Model 2	Plant Species	no	no	no	no	nbinom2	no	7	1403.93	Within-group deviations from uniformity significant; zero inflation significant.
		Abundance Model 3	Plant Species	no	no	no	no	nbinom1	no	7	1428.67	Dispersion significant; outlier test significant; Levene Test for homogeneity of variance significant; zero inflation significant.
		Abundance Model 4	Plant Species	no	no	no	~Plant Species	nbinom2	no	12	1398.63	Zero inflation significant
		*Abundance Model 5	Plant Species	no	log(Survey Number)	no	~Plant Species	nbinom2	no	12	1398.63	No model violations
Supplementary Table 2. Summary of bipartite network metrics derived from plant–pollinator interaction data collected during sweep netting surveys of nine native wildflower species in the southeastern United States.
Variable		Value
connectance		0.205926
web asymmetry		0.785714
links per species		1.65476
number of compartments		1
compartment diversity
cluster coefficient		0.111111
modularity Q		0.522922
nestedness		30.484
NODF		24.8281
weighted nestedness		0.315037
weighted NODF		13.6719
spectral radius		267.904
interaction strength asymmetry		0.250287
specialisation asymmetry		-0.16772
linkage density		4.07318
weighted connectance		0.04849
Fisher alpha		38.1811
Shannon diversity		3.46453
interaction evenness		0.5318
Alatalo interaction evenness		0.429177
H2		0.545168
number.of.species.HL		75
number.of.species.LL		9
mean.number.of.shared.partners.HL		0.432793
mean.number.of.shared.partners.LL		3.91667
cluster.coefficient.HL		0.593586
cluster.coefficient.LL		0.257323
weighted.cluster.coefficient.HL		0.975406
weighted.cluster.coefficient.LL		0.279995
niche.overlap.HL		0.182722
niche.overlap.LL		0.290041
togetherness.HL		0.102324
togetherness.LL		0.147626
C.score.HL		0.668219
C.score.LL		0.515098
V.ratio.HL		1.55429
V.ratio.LL		4.2747
discrepancy.HL		69
discrepancy.LL		77
extinction.slope.HL		15.0705
extinction.slope.LL		1.49667
robustness.HL		0.917796
robustness.LL		0.493119
functional.complementarity.HL		1214.94
functional.complementarity.LL		1060.58
partner.diversity.HL		0.86241
partner.diversity.LL		1.61277
generality.HL		2.64791
vulnerability.LL		5.49845
Supplementary Table 3. Species-level plant and pollinator network metrics calculated from sweep-net interaction data collected on nine native wildflower species in the southeastern United States.
Insect Pollinator Taxa	normalised.degree	degree	species.strength	interaction.push.pull	nestedrank	PDI	resource.range	species.specificity.index	PSI	node.specialisation.index.NSI	betweenness	weighted.betweenness	closeness	weighted.closeness	Fisher.alpha	partner.diversity	effective.partners	proportional.generality	proportional.similarity	d
Chauliognathus	0.111111	1	0.0212766	-0.978723	0.648649	1	1	1	0.0212766	1.89189	0	0	0.0108523	0.0010208	1.34218e+08	0	1	0.156962	0.0331687	0.341454
Diabrotica sp.	0.222222	2	0.0184772	-0.490761	0.310811	0.875	0.875	0.661438	0.00923861	1.63514	0.0053912	0	0.0133669	0.00198631	2.68436e+08	0.693147	2	0.313923	0.163726	0.188715
Euphoria sepulcralis	0.111111	1	0.0212766	-0.978723	0.662162	1	1	1	0.0212766	1.89189	0	0	0.0108523	0.0010208	1.34218e+08	0	1	0.156962	0.0331687	0.341454
Mordella sp.	0.333333	3	0.365007	-0.211664	0.108108	0.962054	0.75	0.75678	0.147353	1.59459	0.0133869	0	0.0137639	0.0257239	0.630137	0.683805	1.9814	0.311004	0.364855	0.347272
Trigonopeltastes delta	0.222222	2	0.0533519	-0.473324	0.202703	0.9	0.875	0.666667	0.0281922	1.52703	0.0101791	0	0.0144256	0.00757433	0.797217	0.686962	1.98767	0.311988	0.304164	0.254426
Plecia nearctica	0.111111	1	0.148936	-0.851064	0.472973	1	1	1	0.148936	1.89189	0	0	0.0108523	0.00626055	0.319242	0	1	0.156962	0.0331687	0.630538
Lucilia sp.	0.222222	2	0.00632481	-0.496838	0.324324	0.875	0.875	0.661438	0.00316241	1.45946	0.017014	0	0.0150873	0.0019865	2.68436e+08	0.693147	2	0.313923	0.446718	0.01028
Physocephala sp.	0.222222	2	0.00973949	-0.49513	0.337838	0.875	0.875	0.661438	0.00486974	1.67568	0.00285383	0	0.0129698	0.00198418	2.68436e+08	0.693147	2	0.313923	0.347212	0.0690508
Allograpta obliqua	0.111111	1	0.00306748	-0.996933	0.675676	1	1	1	0.00306748	1.67568	0	0	0.0129698	0.0010205	1.34218e+08	0	1	0.156962	0.230064	0.0101842
Dioprosopa clavata	0.111111	1	0.0909091	-0.909091	0.621622	1	1	1	0.0909091	1.94595	0	0	0.0103229	0.00198135	0.795902	0	1	0.156962	0.0155258	0.587754
Eristalis dimidata	0.111111	1	0.0766871	-0.923313	0.405405	1	1	1	0.0766871	1.67568	0	0	0.0129698	0.0162242	0.20857	0	1	0.156962	0.230064	0.359217
Eristalis sp.	0.111111	1	0.0153374	-0.984663	0.486486	1	1	1	0.0153374	1.67568	0	0	0.0129698	0.00465804	0.375891	0	1	0.156962	0.230064	0.231069
Eristalis transversa	0.111111	1	0.0460123	-0.953988	0.445946	1	1	1	0.0460123	1.67568	0	0	0.0129698	0.0114753	0.241207	0	1	0.156962	0.230064	0.31577
Eupeodes sp.	0.111111	1	0.0153374	-0.984663	0.5	1	1	1	0.0153374	1.67568	0	0	0.0129698	0.00465804	0.375891	0	1	0.156962	0.230064	0.231069
Helophilus fasciatus	0.111111	1	0.0276074	-0.972393	0.459459	1	1	1	0.0276074	1.67568	0	0	0.0129698	0.00771267	0.287851	0	1	0.156962	0.230064	0.279178
Ocyptamus fuscipennis	0.111111	1	0.0116279	-0.988372	0.689189	1	1	1	0.0116279	1.75676	0	0	0.0121758	0.00102545	1.34218e+08	0	1	0.156962	0.0606916	0.238109
Palpada furcata	0.222222	2	0.011132	-0.494434	0.351351	0.875	0.875	0.661438	0.005566	1.47297	0.024613	0	0.014955	0.00198234	2.68436e+08	0.693147	2	0.313923	0.317572	0.0882083
Syritta flaviventris	0.222222	2	0.0109547	-0.494523	0.364865	0.875	0.875	0.661438	0.00547734	1.66216	0.00264272	0	0.0131022	0.00198394	2.68436e+08	0.693147	2	0.313923	0.331687	0.0830902
Toxomerus sp.	0.222222	2	0.015907	-0.492047	0.22973	0.916667	0.875	0.678233	0.00831718	1.45946	0.017014	0	0.0150873	0.00462031	1.23549	0.673012	1.96013	0.307666	0.446718	0.113822
Archytas sp.	0.111111	1	0.00684932	-0.993151	0.702703	1	1	1	0.00684932	1.78378	0	0	0.0119111	0.00102085	1.34218e+08	0	1	0.156962	0.103035	0.147583
Andrena accepta	0.111111	1	0.00306748	-0.996933	0.716216	1	1	1	0.00306748	1.67568	0	0	0.0129698	0.0010205	1.34218e+08	0	1	0.156962	0.230064	0.0101842
Apis mellifera	0.888889	8	2.00319	0.125398	0	0.876295	0.125	0.495186	0.436315	1.02703	0.176203	0.655391	0.0193224	0.0379534	1.42929	1.42835	4.1718	0.654813	0.694344	0.239233
Bombus impatiens	0.333333	3	0.390475	-0.203175	0.0945946	0.997984	0.75	0.982197	0.374411	1.35135	0.0341974	0.0430521	0.0161461	0.0322623	0.551977	0.0925127	1.09693	0.172176	0.245937	0.571753
Bombus sp.	0.111111	1	0.00325733	-0.996743	0.72973	1	1	1	0.00325733	1.68919	0	0	0.0128375	0.00102003	1.34218e+08	0	1	0.156962	0.216655	0.0204554
Melissodes bimaculatus	0.111111	1	0.00325733	-0.996743	0.743243	1	1	1	0.00325733	1.68919	0	0	0.0128375	0.00102003	1.34218e+08	0	1	0.156962	0.216655	0.0204554
Melissodes communis	0.111111	1	0.00684932	-0.993151	0.756757	1	1	1	0.00684932	1.78378	0	0	0.0119111	0.00102085	1.34218e+08	0	1	0.156962	0.103035	0.147583
Melissodes comptoides	0.111111	1	0.00289017	-0.99711	0.77027	1	1	1	0.00289017	1.82432	0	0	0.011514	0.00101858	1.34218e+08	0	1	0.156962	0.244178	0
Xylocopa virginica	0.777778	7	0.373023	-0.0895681	0.027027	0.859375	0.25	0.462242	0.101095	1.08108	0.157372	0.00134538	0.018793	0.0190014	2.67291	1.4723	4.35926	0.684237	0.536137	0.237059
Augochlora metallica	0.111111	1	0.00920245	-0.990798	0.540541	1	1	1	0.00920245	1.67568	0	0	0.0129698	0.00292209	0.525261	0	1	0.156962	0.230064	0.189821
Halictus parallelus	0.111111	1	0.00306748	-0.996933	0.783784	1	1	1	0.00306748	1.67568	0	0	0.0129698	0.0010205	1.34218e+08	0	1	0.156962	0.230064	0.0101842
Halictus poeyi ligatus	0.777778	7	1.5546	0.0792287	0.0135135	0.958163	0.25	0.726539	0.58366	1.16216	0.126668	0.186623	0.0179989	0.0355152	1.25803	0.897914	2.45448	0.385259	0.469066	0.508104
Lasioglossum callidum	0.222222	2	0.0545761	-0.472712	0.243243	0.96875	0.875	0.8	0.0388222	1.60811	0.00726314	0	0.0136316	0.00463764	1.23549	0.500402	1.64938	0.25889	0.1482	0.370768
Lasioglossum floridanum	0.111111	1	0.00977199	-0.990228	0.554054	1	1	1	0.00977199	1.68919	0	0	0.0128375	0.00291828	0.525261	0	1	0.156962	0.216655	0.200198
Lasioglossum imitatum	0.444444	4	0.831064	-0.042234	0.0810811	0.926471	0.625	0.62113	0.494418	1.48649	0.0325175	0.0276763	0.0148227	0.0142629	1.29782	1.00854	2.7416	0.430326	0.325257	0.588281
Lasioglossum complex	0.111111	1	0.0454545	-0.954545	0.797297	1	1	1	0.0454545	1.94595	0	0	0.0103229	0.00101732	1.34218e+08	0	1	0.156962	0.0155258	0.471295
Lasioglossum longifrons	0.222222	2	0.0109547	-0.494523	0.378378	0.875	0.875	0.661438	0.00547734	1.66216	0.00264272	0	0.0131022	0.00198394	2.68436e+08	0.693147	2	0.313923	0.331687	0.0830902
Lasioglossum sp.	0.555556	5	0.269381	-0.146124	0.0540541	0.775	0.5	0.416497	0.0591294	1.22973	0.0770904	0	0.0173372	0.0105673	2.78238	1.43276	4.19024	0.657706	0.612864	0.161902
Megachile integra	0.111111	1	0.00306748	-0.996933	0.810811	1	1	1	0.00306748	1.67568	0	0	0.0129698	0.0010205	1.34218e+08	0	1	0.156962	0.230064	0.0101842
Megachile sp.	0.222222	2	0.014818	-0.492591	0.256757	0.96875	0.875	0.8	0.00990002	1.60811	0.00380119	0	0.0136316	0.0046097	1.23549	0.500402	1.64938	0.25889	0.444178	0.132405
Chalcididae	0.111111	1	0.0769231	-0.923077	0.824324	1	1	1	0.0769231	1.90541	0	0	0.01072	0.00102877	1.34218e+08	0	1	0.156962	0.00917431	0.56128
Bicyrtes sp.	0.111111	1	0.00806452	-0.991935	0.837838	1	1	1	0.00806452	1.77027	0	0	0.0120434	0.00101985	1.34218e+08	0	1	0.156962	0.0875088	0.175518
Cerceris bicornuta	0.222222	2	0.093961	-0.45302	0.216216	0.9375	0.875	0.707107	0.0545761	1.60811	0.00726314	0	0.0136316	0.00762754	0.797217	0.636514	1.88988	0.296639	0.1482	0.394451
Philanthus sp.	0.111111	1	0.00806452	-0.991935	0.851351	1	1	1	0.00806452	1.77027	0	0	0.0120434	0.00101985	1.34218e+08	0	1	0.156962	0.0875088	0.175518
Scolia bicincta	0.111111	1	0.0348837	-0.965116	0.567568	1	1	1	0.0348837	1.75676	0	0	0.0121758	0.00296308	0.525261	0	1	0.156962	0.0606916	0.420098
Scolia dubia	0.111111	1	0.130137	-0.869863	0.418919	1	1	1	0.130137	1.78378	0	0	0.0119111	0.0136281	0.22479	0	1	0.156962	0.103035	0.523379
Scolia nobilitata	0.555556	5	0.901178	-0.0197643	0.0405405	0.936667	0.5	0.65947	0.446075	1.27027	0.0709916	0.085912	0.0169402	0.0300572	1.07109	0.958677	2.60824	0.409394	0.296738	0.564245
Ammophila fernaldi	0.111111	1	0.00806452	-0.991935	0.864865	1	1	1	0.00806452	1.77027	0	0	0.0120434	0.00101985	1.34218e+08	0	1	0.156962	0.0875088	0.175518
Ammophila procera	0.333333	3	0.0587176	-0.313761	0.162162	0.90625	0.75	0.597614	0.0234522	1.5	0.0154037	0	0.0146903	0.00615901	1.9888	0.9557	2.60049	0.408177	0.251235	0.259063
Ammophila sp.	0.111111	1	0.0769231	-0.923077	0.878378	1	1	1	0.0769231	1.90541	0	0	0.01072	0.00102877	1.34218e+08	0	1	0.156962	0.00917431	0.56128
Eremnophila aureonotata	0.333333	3	0.0981615	-0.300613	0.135135	0.946429	0.75	0.694622	0.0600232	1.37838	0.0479684	0	0.0158814	0.00832039	1.45309	0.801819	2.22959	0.34996	0.263726	0.345179
Sphex dorsalis	0.111111	1	0.0581395	-0.94186	0.513514	1	1	1	0.0581395	1.75676	0	0	0.0121758	0.00476308	0.375891	0	1	0.156962	0.0606916	0.476347
Sphex flavovestitus	0.222222	2	0.100179	-0.449911	0.283784	0.9375	0.875	0.707107	0.0411449	1.68919	0.00825574	0	0.0128375	0.00290239	2.6223	0.636514	1.88988	0.296639	0.0698659	0.418938
Sphex ichneumoneus	0.333333	3	0.121358	-0.292881	0.121622	0.854167	0.75	0.530156	0.0462134	1.5	0.0154037	0	0.0146903	0.010071	1.22255	1.05791	2.88033	0.452102	0.251235	0.311297
Sphex pensylvanicus	0.111111	1	0.0348837	-0.965116	0.581081	1	1	1	0.0348837	1.75676	0	0	0.0121758	0.00296308	0.525261	0	1	0.156962	0.0606916	0.420098
Eumenes fraternus	0.222222	2	0.0243441	-0.487828	0.391892	0.875	0.875	0.661438	0.012172	1.59459	0.0139685	0	0.0137639	0.00198404	2.68436e+08	0.693147	2	0.313923	0.263232	0.171601
Euodynerus crypticus	0.111111	1	0.0116279	-0.988372	0.891892	1	1	1	0.0116279	1.75676	0	0	0.0121758	0.00102545	1.34218e+08	0	1	0.156962	0.0606916	0.238109
Monobia quadridens	0.111111	1	0.0465116	-0.953488	0.527027	1	1	1	0.0465116	1.75676	0	0	0.0121758	0.00387935	0.427961	0	1	0.156962	0.0606916	0.450755
Polistes carolina	0.111111	1	0.0769231	-0.923077	0.905405	1	1	1	0.0769231	1.90541	0	0	0.01072	0.00102877	1.34218e+08	0	1	0.156962	0.00917431	0.56128
Pseudodynerus quadrisectus	0.111111	1	0.0348837	-0.965116	0.594595	1	1	1	0.0348837	1.75676	0	0	0.0121758	0.00296308	0.525261	0	1	0.156962	0.0606916	0.420098
Vespula germanica	0.111111	1	0.00306748	-0.996933	0.918919	1	1	1	0.00306748	1.67568	0	0	0.0129698	0.0010205	1.34218e+08	0	1	0.156962	0.230064	0.0101842
Vespula squamosa	0.111111	1	0.00306748	-0.996933	0.932432	1	1	1	0.00306748	1.67568	0	0	0.0129698	0.0010205	1.34218e+08	0	1	0.156962	0.230064	0.0101842
Zethus spinipes	0.333333	3	0.0678797	-0.310707	0.175676	0.8125	0.75	0.52915	0.0248263	1.56757	0.0179263	0	0.0140286	0.00460668	3.16654	1.05492	2.87175	0.450754	0.196895	0.287689
Atteva aurea	0.111111	1	0.00325733	-0.996743	0.945946	1	1	1	0.00325733	1.68919	0	0	0.0128375	0.00102003	1.34218e+08	0	1	0.156962	0.216655	0.0204554
Atalopedes campestris	0.111111	1	0.00651466	-0.993485	0.635135	1	1	1	0.00651466	1.68919	0	0	0.0128375	0.00199167	0.795902	0	1	0.156962	0.216655	0.134608
Copaeodes minima	0.333333	3	0.0214285	-0.326191	0.189189	0.875	0.75	0.544862	0.00698579	1.43243	0.0199484	0	0.015352	0.00377293	5.45256	1.03972	2.82843	0.443955	0.407198	0.110657
Hesperiidae sp.	0.111111	1	0.00306748	-0.996933	0.959459	1	1	1	0.00306748	1.67568	0	0	0.0129698	0.0010205	1.34218e+08	0	1	0.156962	0.230064	0.0101842
Hylephila phyleus	0.444444	4	0.17347	-0.206632	0.0675676	0.974432	0.625	0.819018	0.121844	1.28378	0.0457472	0	0.0168078	0.0230055	1.00367	0.571694	1.77126	0.278021	0.386466	0.28938
Lerodea eufala	0.111111	1	0.00325733	-0.996743	0.972973	1	1	1	0.00325733	1.68919	0	0	0.0128375	0.00102003	1.34218e+08	0	1	0.156962	0.216655	0.0204554
Panoquina ocola	0.111111	1	0.00325733	-0.996743	0.986486	1	1	1	0.00325733	1.68919	0	0	0.0128375	0.00102003	1.34218e+08	0	1	0.156962	0.216655	0.0204554
Pyrgus albescens	0.111111	1	0.00977199	-0.990228	0.608108	1	1	1	0.00977199	1.68919	0	0	0.0128375	0.00291828	0.525261	0	1	0.156962	0.216655	0.200198
Pyrgus sp.	0.222222	2	0.0193864	-0.490307	0.297297	0.9375	0.875	0.707107	0.0118385	1.52703	0.0101791	0	0.0144256	0.002902	2.6223	0.636514	1.88988	0.296639	0.304164	0.194645
Danaus plexippus	0.111111	1	0.0552147	-0.944785	0.432432	1	1	1	0.0552147	1.67568	0	0	0.0129698	0.0130692	0.228323	0	1	0.156962	0.230064	0.331098
Junonia coenia	0.333333	3	0.0397248	-0.320092	0.148649	0.9	0.75	0.600925	0.0162186	1.5	0.012294	0	0.0146903	0.00757316	1.57578	0.936888	2.55203	0.400571	0.430801	0.150185
Vanessa cardui	0.222222	2	0.0126622	-0.493669	0.27027	0.958333	0.875	0.760345	0.00805153	1.60811	0.00380119	0	0.0136316	0.003777	1.59181	0.562335	1.75477	0.275431	0.460833	0.116929
Vanessa virginiensis	0.111111	1	0.00325733	-0.996743	1	1	1	1	0.00325733	1.68919	0	0	0.0128375	0.00102003	1.34218e+08	0	1	0.156962	0.216655	0.0204554
Bidens laevis	0.333333	25	17.5698	0.662792	0	0.977986	0.675676	0.480551	17.5698	1	0	0	0.111111	0.182976	6.30582	1.91224	6.76823	0.501639	0.47761	0.617864
Desmanthus illinoensis	0.0666667	5	2.6621	0.33242	1	0.996025	0.945946	0.778666	2.6621	1	0	0	0.111111	0.0261246	2.01932	0.838728	2.31342	0.171463	0.0906204	0.801787
Desmodium floridanum	0.106667	8	3.59051	0.323813	0.875	0.969595	0.905405	0.415207	3.59051	1	0	0	0.111111	0.0128681	8.85491	1.88487	6.58551	0.488096	0.386027	0.418175
Echinacea purpurea	0.32	24	14.7184	0.571599	0.125	0.992018	0.689189	0.644009	14.7184	1	0	0.515152	0.111111	0.313617	6.09212	1.49445	4.45688	0.330329	0.461056	0.4603
Eryngium yuccifolium	0.24	18	7.9529	0.386272	0.375	0.991171	0.77027	0.614943	7.9529	1	0	0	0.111111	0.112114	5.78738	1.60878	4.99669	0.370338	0.280665	0.59793
Gaillardia pulchella	0.186667	14	5.92556	0.351825	0.625	0.994429	0.824324	0.724352	5.92556	1	0	0.454545	0.111111	0.303454	2.92866	1.05842	2.88182	0.213591	0.393053	0.631438
Monarda punctata	0.253333	19	11.859	0.571528	0.25	0.945151	0.756757	0.303773	11.859	1	0	0	0.111111	0.0538643	7.54815	2.562	12.9617	0.960677	0.320403	0.58984
Verbesina alternifolia	0.226667	17	6.64774	0.33222	0.5	0.965392	0.783784	0.417262	6.64774	1	0	0.030303	0.111111	0.121537	4.98395	2.00065	7.39387	0.548009	0.670721	0.247769
Verbesina virginica	0.12	9	4.07398	0.341553	0.75	0.980085	0.891892	0.47199	4.07398	1	0	0	0.111111	0.0421962	3.30589	1.74524	5.72729	0.424487	0.527621	0.269444
